# Supplementary material for: Protein–Protein Interfaces from Cytochrome c Oxidase I Evolve Faster than Nonbinding Surfaces, yet Negative Selection Is the Driving Force
Source: Genome Biol Evol. 2014 Oct 29;6(11):3064–76. doi: 10.1093/gbe/evu240 (PMC4255772; doi:10.1093/gbe/evu240)
Supplement: Supplementary Data [file supp_evu240_suppl_data.zip]

Archive with 3 entries (3 files):
- Supplementary_Material_2.txt
- Supplmentary_Material_3.tar.gz
- Supplementary_Material_1.xlsx
