# Supplementary material for: Protein–Protein Interfaces from Cytochrome c Oxidase I Evolve Faster than Nonbinding Surfaces, yet Negative Selection Is the Driving Force
Source: Genome Biol Evol. 2014 Oct 29;6(11):3064–76. doi: 10.1093/gbe/evu240 (PMC4255772; doi:10.1093/gbe/evu240)
Supplement: Supplementary Data [file supp_evu240_suppl_data.zip › Supplementary_Material_2.txt]

((((((((((((57_Rangife:0.05887,46_Odocoil:0.04925):0.02123,
(35_Hydropo:0.00436,34_Hydropo:0.00178):0.07606):0.01326,
(((44_Muntiac:0.02533,((41_Muntiac:0.02680,40_Muntiac:0.02765):0.01267,
(43_Muntiac:0.00353,42_Muntiac:0.00569):0.02383):0.00730):0.04248,
31_Elaphod:0.06780):0.01349,((((24_Cervus_:0.01109,
(23_Cervus_:0.00228,22_Cervus_:0.00077):0.00249):0.00677,
(((30_Cervus_:0.00102,26_Cervus_:0.00135):0.01027,
28_Cervus_:0.01147):0.00294,((29_Cervus_:0.00779,
27_Cervus_:0.00488):0.00306,25_Cervus_:0.00854):0.00347):0.00303):0.01091,
(58_Rucervu:0.04235,(59_Rusa_un:0.00237,55_Przewal:0.00137):0.01290):0.00324):0.00750,
21_Cervus_:0.01505):0.04036):0.01602):0.02893,
(39_Moschus:0.02754,38_Moschus:0.02778):0.05970):0.01736,
(((48_Oryx_ga:0.02973,47_Oryx_da:0.03245):0.05656,
(51_Panthol:0.06335,((45_Naemorh:0.03277,(20_Caprico:0.01791,
19_Caprico:0.02051):0.02452):0.03673,(14_Budorca:0.05451,
((50_Ovis_ca:0.02677,49_Ovis_ar:0.02425):0.04081,
((56_Pseudoi:0.04514,18_Capra_h:0.05286):0.01651,
5_Ammotrag:0.05879):0.00862):0.00633):0.01322):0.01333):0.01765):0.01456,
(54_Procapr:0.07565,6_Antilope:0.07228):0.02796):0.01707):0.01208,
(32_Giraffa:0.09462,(((64_Vicugna:0.02417,(37_Lama_gu:0.00723,
(63_Vicugna:0.00507,36_Lama_gl:0.00235):0.00573):0.01432):0.06482,
(16_Camelus:0.02787,(17_Camelus:0.00895,15_Camelus:0.00898):0.03819):0.07123):0.09094,
(((((240_Equus_:0.02570,(241_Equus_:0.02112,239_Equus_:0.03242):0.01975):0.07980,
((238_Dicero:0.03832,235_Cerato:0.03986):0.03725,
((243_Rhinoc:0.03058,242_Rhinoc:0.03377):0.04560,
(237_Dicero:0.04889,236_Coelod:0.06073):0.02545):0.01167):0.03733):0.03560,
((((308_Tarsiu:0.09452,307_Tarsiu:0.06950):0.08132,
(((282_Otolem:0.07204,263_Galago:0.08412):0.05399,
(286_Perodi:0.10715,(281_Nyctic:0.11800,274_Loris_:0.09418):0.04198):0.01976):0.05089,
(258_Dauben:0.12164,((291_Propit:0.11087,273_Lepile:0.12170):0.02203,
(310_Vareci:0.08901,(272_Lemur_:0.07567,(261_Eulemu:0.02315,
(262_Eulemu:0.03440,(260_Eulemu:0.00067,259_Eulemu:0.00068):0.02633):0.01232):0.05394):0.03372):0.03305):0.03786):0.03575):0.02374):0.01776,
(((((280_Nomasc:0.04348,(306_Sympha:0.03912,(271_Hyloba:0.03155,
(270_Hyloba:0.02299,269_Hyloba:0.03173):0.01221):0.02314):0.01605):0.04943,
((289_Pongo_:0.03397,288_Pongo_:0.02852):0.05513,
(((284_Pan_tr:0.01830,283_Pan_pa:0.01825):0.03059,
(268_Homo_s:0.01250,(267_Homo_s:0.00439,266_Homo_s:0.00572):0.00787):0.04194):0.01949,
(265_Gorill:0.00005,264_Gorill:0.00168):0.05666):0.03430):0.02170):0.03673,
(((305_Semnop:0.09258,((309_Trachy:0.05404,290_Presby:0.07920):0.01872,
((296_Rhinop:0.02171,(((302_Rhinop:0.00315,299_Rhinop:0.00297):0.00433,
(298_Rhinop:0.00068,297_Rhinop:0.00135):0.00636):0.01819,
(301_Rhinop:0.02239,300_Rhinop:0.02234):0.00522):0.00549):0.04421,
((295_Pygath:0.02483,((294_Pygath:0.00273,293_Pygath:0.00406):0.00601,
292_Pygath:0.00855):0.02638):0.05306,279_Nasali:0.06366):0.01506):0.01768):0.01466):0.01924,
(287_Pilioc:0.07504,257_Colobu:0.08275):0.02291):0.05431,
((285_Papio_:0.09433,(277_Macaca:0.06409,(278_Macaca:0.04920,
(276_Macaca:0.03480,275_Macaca:0.03493):0.01407):0.02514):0.04395):0.01557,
(254_Chloro:0.02223,(253_Chloro:0.01986,(255_Chloro:0.01577,
252_Chloro:0.01491):0.00500):0.01982):0.07226):0.03182):0.04227):0.04254,
((304_Saimir:0.00033,303_Saimir:0.00005):0.08942,
((251_Cebus_:0.09466,250_Cebus_:0.04326):0.06300,
(249_Aotus_:0.02460,248_Aotus_:0.03806):0.06224):0.02153):0.09176):0.05000,
192_Galeop:0.15241):0.02358):0.02356,((((((371_Orycte:0.13260,
((363_Triche:0.08142,362_Dugong:0.08551):0.05960,
(313_Mammut:0.05172,(312_Loxodo:0.02090,(311_Elepha:0.02477,
(315_Mammut:0.00355,314_Mammut:0.00257):0.02000):0.00844):0.04742):0.12668):0.04010):0.02726,
((328_Hetero:0.13916,(359_Thryon:0.12073,323_Cavia_:0.15562):0.04361):0.03268,
(215_Procav:0.06971,214_Dendro:0.06744):0.08070):0.01954):0.02092,
((322_Castor:0.07265,321_Castor:0.05693):0.09422,
((361_Tupaia:0.13073,(225_Orycto:0.08145,(217_Lepus_:0.03420,
216_Lepus_:0.04519):0.06252):0.06783):0.03098,
((222_Macros:0.14031,221_Elepha:0.10678):0.05954,
(219_Ochoto:0.07344,(220_Ochoto:0.04538,218_Ochoto:0.05235):0.04541):0.06235):0.01646):0.01774):0.01804):0.01479,
((((327_Glis_g:0.16481,(329_Jaculu:0.14647,(343_Nannos:0.14839,
325_Eospal:0.10576):0.03470):0.02664):0.02277,
(((320_Apodem:0.06145,(319_Apodem:0.03847,(318_Apodem:0.00672,
317_Apodem:0.00596):0.02820):0.05411):0.03279,
(((346_Pseudo:0.07493,330_Leggad:0.08336):0.04727,
((348_Rattus:0.03678,((352_Rattus:0.04130,349_Rattus:0.03383):0.00924,
(356_Rattus:0.03722,((357_Rattus:0.01753,354_Rattus:0.01748):0.01141,
350_Rattus:0.02825):0.00767):0.01399):0.00466):0.02004,
(351_Rattus:0.04991,((355_Rattus:0.01556,353_Rattus:0.01944):0.03910,
347_Rattus:0.05594):0.01801):0.01291):0.05520):0.02167,
(341_Mus_te:0.06866,(337_Mus_mu:0.00559,((340_Mus_mu:0.00146,
339_Mus_mu:0.00092):0.00928,(338_Mus_mu:0.00005,
336_Mus_mu:0.00005):0.01053):0.00703):0.06024):0.04137):0.01936):0.02949,
(((345_Proedr:0.07098,((344_Neodon:0.05819,335_Microt:0.07755):0.01788,
(334_Microt:0.05889,(333_Microt:0.00779,332_Microt:0.00822):0.05213):0.03419):0.01678):0.04474,
(342_Myodes:0.07821,326_Eothen:0.07070):0.02961):0.05094,
(331_Mesocr:0.11502,(360_Tscher:0.13041,324_Cricet:0.09717):0.03529):0.03633):0.02329):0.02713):0.02194,
(((316_Anomal:0.15190,3_Echinops:0.14855):0.03995,
(4_Eremital:0.08859,2_Chrysoch:0.08228):0.07473):0.02770,
(((((370_Urotri:0.11032,(369_Talpa_:0.07870,367_Mogera:0.07687):0.03528):0.02306,
366_Galemy:0.12330):0.03480,((368_Sorex_:0.11944,
365_Episor:0.09118):0.03156,364_Crocid:0.14807):0.05333):0.02286,
((212_Hemiec:0.07937,211_Erinac:0.10374):0.10133,
(213_Hylomy:0.12329,210_Echino:0.11120):0.04635):0.04031):0.01635,
(((((206_Pseudo:0.11956,(203_Petaur:0.09830,200_Dactyl:0.12053):0.02824):0.02881,
((209_Vombat:0.09008,205_Phasco:0.12627):0.03313,
((199_Potoro:0.10237,((202_Macrop:0.06739,197_Lagorc:0.06926):0.04065,
198_Lagost:0.09158):0.02214):0.03025,(208_Tricho:0.08515,
204_Phalan:0.08980):0.04150):0.01154):0.01638):0.01624,
((228_Notory:0.14778,223_Dromic:0.11537):0.03480,
(((191_Thylac:0.14470,187_Myrmec:0.10956):0.02559,
((188_Phasco:0.10297,186_Dasyur:0.12520):0.04326,
(190_Sminth:0.10079,189_Sminth:0.08347):0.03792):0.02187):0.03434,
(207_Tarsip:0.13182,201_Distoe:0.09795):0.03789):0.01767):0.01610):0.01439,
((234_Rhynch:0.08037,233_Caenol:0.08380):0.06496,
((195_Monode:0.10751,196_Thylam:0.13223):0.03030,
(194_Metach:0.04323,193_Didelp:0.03453):0.09222):0.02392):0.02753):0.01731,
(231_Macrot:0.10039,((232_Perame:0.06716,230_Isoodo:0.07106):0.02840,
229_Echymi:0.09357):0.02880):0.04433):0.04778):0.01507):0.01594):0.01914,
(((173_Myotis:0.10227,((176_Plecot:0.10302,(177_Plecot:0.10829,
172_Lasiur:0.12935):0.03388):0.02290,(175_Pipist:0.11069,
171_Chalin:0.08997):0.03505):0.02942):0.05239,
(170_Artibe:0.02494,169_Artibe:0.02389):0.11596):0.02804,
(358_Sciuru:0.11772,((227_Zaglos:0.03651,226_Tachyg:0.02929):0.07562,
224_Ornith:0.10780):0.10557):0.03213):0.01923):0.03229):0.01445,
((185_Dasypu:0.11384,(247_Tamand:0.12915,(256_Choloe:0.08555,
246_Bradyp:0.11289):0.05328):0.02552):0.03484,
((181_Rhinol:0.07600,((183_Rhinol:0.01777,182_Rhinol:0.01359):0.05083,
180_Rhinol:0.06679):0.02652):0.05085,((184_Rouset:0.08903,
(179_Pterop:0.05268,178_Pterop:0.07382):0.05663):0.04261,
174_Mystac:0.15931):0.03136):0.03129):0.01188):0.01821,
(((89_Herpest:0.11836,((((110_Panthe:0.00918,109_Panthe:0.01049):0.04606,
(124_Uncia_:0.06288,(108_Panthe:0.03333,107_Panthe:0.03236):0.01043):0.01979):0.02182,
103_Neofel:0.07219):0.02736,(116_Priona:0.05267,
(((118_Puma_c:0.04692,65_Acinony:0.05543):0.01949,
94_Lynx_ru:0.05623):0.01786,85_Felis_c:0.06114):0.01497):0.01898):0.05398):0.03938,
((105_Nycter:0.08057,((80_Cuon_al:0.05366,(((78_Canis_l:0.00033,
76_Canis_l:0.00101):0.01197,(77_Canis_l:0.00332,
(79_Canis_l:0.00101,75_Canis_l:0.00034):0.00106):0.01073):0.01709,
74_Canis_l:0.01691):0.02736):0.05716,134_Vulpes:0.08931):0.02269):0.07234,
(((((99_Meles_m:0.03799,98_Meles_a:0.03669):0.07065,
((93_Lutra_l:0.07930,82_Enhydra:0.06343):0.04388,
(((97_Martes_:0.01472,96_Martes_:0.01543):0.05423,
95_Martes_:0.06220):0.01887,86_Gulo_gu:0.07029):0.03519):0.02104):0.03269,
117_Procyo:0.13084):0.01422,(122_Spilog:0.11544,
(68_Ailurus:0.00500,67_Ailurus:0.00833):0.10215):0.03074):0.01742,
((((102_Monach:0.06227,(101_Miroun:0.06852,(92_Lobodon:0.03193,
(91_Leptony:0.02690,90_Hydrurg:0.02614):0.02259):0.01836):0.01328):0.02245,
(83_Erignat:0.06133,(((112_Phoca_:0.03010,111_Phoca_:0.03429):0.01450,
(120_Pusa_h:0.00990,(121_Pusa_s:0.01103,((114_Phoca_:0.01227,
113_Phoca_:0.00647):0.01396,(87_Halicho:0.01425,
119_Pusa_c:0.01249):0.00151):0.00111):0.00272):0.02326):0.01578,
81_Cystoph:0.05622):0.03550):0.02902):0.02208,
(106_Odoben:0.11472,(73_Callorh:0.04715,((135_Zaloph:0.03149,
84_Eumetop:0.03057):0.00790,(70_Arctoce:0.03991,
((115_Phocar:0.02908,104_Neopho:0.03816):0.00728,
(71_Arctoce:0.02753,69_Arctoce:0.02394):0.00853):0.00485):0.00983):0.03470):0.04503):0.04021):0.02572,
(((100_Melurs:0.04007,((128_Ursus_:0.03202,(127_Ursus_:0.00867,
126_Ursus_:0.01343):0.01688):0.02446,(((131_Ursus_:0.00709,
(133_Ursus_:0.00275,((132_Ursus_:0.00269,130_Ursus_:0.00708):0.00167,
129_Ursus_:0.00134):0.00129):0.00417):0.03435,
125_Ursus_:0.04311):0.00936,88_Helarct:0.04677):0.00937):0.01922):0.06289,
(123_Tremar:0.04935,72_Arctodu:0.04728):0.04582):0.02613,
66_Ailurop:0.10326):0.06038):0.01586):0.02106):0.02753):0.01733,
(245_Manis_:0.13725,244_Manis_:0.10442):0.07167):0.01483):0.01249):0.01491):0.01335,
(((62_Sus_scr:0.00462,(61_Sus_scr:0.00005,60_Sus_scr:0.00005):0.00595):0.05331,
53_Phacoch:0.06323):0.06606,52_Pecari_:0.10255):0.04135):0.01167,
(((((148_Eschri:0.04261,((157_Megapt:0.02660,144_Balaen:0.03767):0.01467,
((143_Balaen:0.04232,((141_Balaen:0.01175,140_Balaen:0.01804):0.00602,
139_Balaen:0.01312):0.01540):0.00975,142_Balaen:0.03485):0.00927):0.00692):0.01209,
(138_Balaen:0.01859,137_Balaen:0.02157):0.02561):0.02068,
(((150_Eubala:0.00610,149_Eubala:0.00447):0.01577,
136_Balaen:0.02147):0.03562,146_Capere:0.06618):0.01481):0.02915,
((161_Physet:0.08551,154_Kogia_:0.10132):0.03595,
(((163_Pontop:0.09272,153_Inia_g:0.09256):0.02403,
(((160_Phocoe:0.08477,158_Monodo:0.05567):0.02526,
(155_Lageno:0.03253,(151_Grampu:0.03025,(159_Orcinu:0.04503,
(165_Stenel:0.01312,(164_Sousa_:0.01347,(168_Tursio:0.01538,
(166_Stenel:0.00786,(167_Tursio:0.00764,147_Delphi:0.00780):0.00091):0.00348):0.00440):0.00685):0.02557):0.00621):0.01047):0.04163):0.02824,
156_Lipote:0.10489):0.01473):0.02223,(162_Platan:0.09689,
(152_Hypero:0.07057,145_Berard:0.07242):0.03377):0.01310):0.00459):0.01118):0.04229,
33_Hippopo:0.11994):0.02853):0.02136):0.05264):0.00883):0.02813,
13_Bubalus:0.07339):0.05335,(9_Bos_grun:0.01230,
7_Bison_bi:0.01071):0.01703):0.01052,8_Bison_bo:0.02645):0.02182,
10_Bos_ind:0.00612):0.00349,12_Bos_pri:0.00093):0.00115,
11_Bos_jav:0.00062,1_Bos_taur:0.00106);
