# Supplementary material for: Protein–Protein Interfaces from Cytochrome c Oxidase I Evolve Faster than Nonbinding Surfaces, yet Negative Selection Is the Driving Force
Source: Genome Biol Evol. 2014 Oct 29;6(11):3064–76. doi: 10.1093/gbe/evu240 (PMC4255772; doi:10.1093/gbe/evu240)
Supplement: Supplementary Data [file supp_evu240_suppl_data.zip › Supplementary_Material_1.xlsx]

## Sheet: mtDNA
Species	Accession number
Bos taurus	NC_006853
Acinonyx jubatus	NC_005212
Ailuropoda melanoleuca	NC_009492
Ailurus fulgens	NC_011124
Ailurus fulgens styani	NC_009691
Ammotragus lervia	NC_009510
Anomalurus sp	NC_009056
Antilope cervicapra	NC_012098
Aotus azarai azarai	NC_018115
Aotus nancymaae	NC_018116
Apodemus agrarius	NC_016428
Apodemus chejuensis	NC_016662
Apodemus chevrieri	NC_017599
Apodemus peninsulae	NC_016060
Arctocephalus pusillus	NC_008417
Arctocephalus townsendi	NC_008420
Arctodus simus	NC_011116
Artibeus jamaicensis	NC_002009
Artibeus lituratus	NC_016871
Artocephalus forsteri	NC_004023
Balaena mysticetus	NC_005268
Balaenoptera acutorostrata	NC_005271
Balaenoptera bonaerensis	NC_006926
Balaenoptera borealis	NC_006929
Balaenoptera brydei	NC_006928
Balaenoptera edeni	NC_007938
Balaenoptera musculus	NC_001601
Balaenoptera omurai	NC_007937
Balaenoptera physalus	NC_001321
Berardius bairdii	NC_005274
Bison bison	NC_012346
Bison bonasus	NC_014044
Bos grunniens	NC_006380
Bos indicus	NC_005971
Bos javanicus	NC_012706
Bos primigenius	NC_013996
Bradypus tridactylus	NC_006923
Bubalus bubalis	NC_006295
Budorcas taxicolor	NC_013069
Caenolestes fuliginosus	NC_005828
Callorhinus ursinus	NC_008415
Camelus bactrianus	NC_009628
Camelus dromedarius	NC_009849
Camelus ferus	NC_009629
Canis latrans	NC_008093
Canis lupus	NC_008092
Canis lupus chanco	NC_010340
Canis lupus familiaris	NC_002008
Canis lupus laniger	NC_011218
Canis lupus lupus	NC_009686
Caperea marginata	NC_005269
Capra hircus	NC_005044
Capricornis crispus	NC_012096
Capricornis swinhoei	NC_010640
Castor canadensis	NC_015108
Castor fiber	NC_015072
Cavia porcellus	NC_000884
Cebus albifrons	NC_002763
Cebus apella	NC_016666
Ceratotherium simum	NC_001808
Cervus elaphus	NC_007704
Cervus elaphus songaricus	NC_014703
Cervus elaphus xanthopygus	NC_013836
Cervus elaphus yarkandensis	NC_013840
Cervus hortulorum	NC_013834
Cervus nippon centralis	NC_006993
Cervus nippon kopschi	NC_016178
Cervus nippon yakushimae	NC_007179
Cervus taiouanus	NC_008462
Cervus yesoensis	NC_006973
Chalinolobus tuberculatus	NC_002626
Chlorocebus aethiops	NC_007009
Chlorocebus pygerythrus	NC_009747
Chlorocebus sabaeus	NC_008066
Chlorocebus tantalus	NC_009748
Choloepus didactylus	NC_006924
Chrysochloris asiatica	NC_004920
Coelodonta antiquitatis	NC_012681
Colobus guereza	NC_006901
Cricetulus griseus	NC_007936
Crocidura russula	NC_006893
Cuon alpinus	NC_013445
Cystophora cristata	NC_008427
Dactylopsila trivirgata	NC_008134
Dasypus novemcinctus	NC_001821
Dasyurus hallucatus	NC_007630
Daubentonia madagascariensis	NC_010299
Delphinus capensis	NC_012061
Dendrohyrax dorsalis	NC_010301
Dicerorhinus sumatrensis	NC_012684
Diceros bicornis	NC_012682
Didelphis virginiana	NC_001610
Distoechurus pennatus	NC_008145
Dromiciops gliroides	NC_005826
Dugong dugon	NC_003314
Echinops telfairi	NC_002631
Echinosorex gymnura	NC_002808
Echymipera rufescens australis	NC_007632
Elaphodus cephalophus	NC_008749
Elephantulus sp	NC_004921
Elephas maximus	NC_005129
Enhydra lutris	NC_009692
Eospalax baileyi	NC_018098
Eothenomys chinensis	NC_013571
Episoriculus fumidus	NC_003040
Equus asinus	NC_001788
Equus caballus	NC_001640
Equus hemionus	NC_016061
Eremitalpa granti	NC_010304
Erignathus barbatus	NC_008426
Erinaceus europaeus	NC_002080
Eschrichtius robustus	NC_005270
Eubalaena australis	NC_006930
Eubalaena japonica	NC_006931
Eulemur fulvus fulvus	NC_012766
Eulemur fulvus mayottensis	NC_012769
Eulemur macaco macaco	NC_012771
Eulemur mongoz	NC_010300
Eumetopias jubatus	NC_004030
Felis catus	NC_001700
Galago senegalensis	NC_012761
Galemys pyrenaicus	NC_008156
Galeopterus variegatus	NC_004031
Giraffa camelopardalis angolensis	NC_012100
Glis glis	NC_001892
Gorilla gorilla	NC_001645
Gorilla gorilla gorilla	NC_011120
Grampus griseus	NC_012062
Gulo gulo	NC_009685
Halichoerus grypus	NC_001602
Helarctos malayanus	NC_009968
Hemiechinus auritus	NC_005033
Herpestes javanicus	NC_006835
Heterocephalus glaber	NC_015112
Hippopotamus amphibius	NC_000889
Homo sapiens	NC_012920
Homo sapiens neanderthalensis	NC_011137
Homo sp. Atai	NC_013993
Hydropotes inermis	NC_011821
Hydropotes inermis argyropus	NC_018032
Hydrurga leptonyx	NC_008425
Hylobates agilis	NC_014042
Hylobates lar	NC_002082
Hylobates pileatus	NC_014045
Hylomys suillus	NC_010298
Hyperoodon ampullatus	NC_005273
Inia geoffrensis	NC_005276
Isoodon macrourus	NC_002746
Jaculus jaculus	NC_005314
Kogia breviceps	NC_005272
Lagenorhynchus albirostris	NC_005278
Lagorchestes hirsutus	NC_008136
Lagostrophus fasciatus	NC_008447
Lama glama	NC_012102
Lama guanicoe	NC_011822
Lasiurus borealis	NC_016873
Leggadina lakedownensis	NC_014696
Lemur catta	NC_004025
Lepilemur hubbardorum	NC_014453
Leptonychotes weddellii	NC_008424
Lepus capensis	NC_015841
Lepus europaeus	NC_004028
Lipotes vexillifer	NC_007629
Lobodon carcinophaga	NC_008423
Loris tardigradus	NC_012763
Loxodonta africana	NC_000934
Lutra lutra	NC_011358
Lynx rufus	NC_014456
Macaca fascicularis	NC_012670
Macaca mulatta	NC_005943
Macaca sylvanus	NC_002764
Macaca thibetana	NC_011519
Macropus robustus	NC_001794
Macroscelides proboscideus	NC_004026
Macrotis lagotis	NC_006520
Mammut americanum	NC_009574
Mammuthus columbi	NC_015529
Mammuthus primigenius	NC_007596
Manis pentadactyla	NC_016008
Manis tetradactyla	NC_004027
Martes flavigula	NC_012141
Martes melampus	NC_009678
Martes zibellina	NC_011579
Megaptera novaeangliae	NC_006927
Meles anakuma	NC_009677
Meles meles	NC_011125
Melursus ursinus	NC_009970
Mesocricetus auratus	NC_013276
Metachirus nudicaudatus	NC_006516
Microtus fortis calamorum	NC_015243
Microtus fortis fortis	NC_015241
Microtus kikuchii	NC_003041
Microtus levis	NC_008064
Mirounga leonina	NC_008422
Mogera wogura	NC_005035
Monachus schauinslandi	NC_008421
Monodelphis domestica	NC_006299
Monodon monoceros	NC_005279
Moschus berezovskii	NC_012694
Moschus moschiferus	NC_013753
Muntiacus crinifrons	NC_004577
Muntiacus muntjak	NC_004563
Muntiacus reevesi	NC_004069
Muntiacus reevesi micrurus	NC_008491
Muntiacus vuguangensis	NC_016920
Mus musculus	NC_005089
Mus musculus castaneus	NC_012387
Mus musculus domesticus	NC_006914
Mus musculus molossinus	NC_006915
Mus musculus musculus	NC_010339
Mus terricolor	NC_010650
Myodes regulus	NC_016427
Myotis formosus	NC_015828
Myrmecobius fasciatus	NC_011949
Mystacina tuberculata	NC_006925
Naemorhedus caudatus	NC_013751
Nannospalax ehrenbergi	NC_005315
Nasalis larvatus	NC_008216
Neodon irene	NC_016055
Neofelis nebulosa	NC_008450
Neophoca cinerea	NC_008419
Nomascus siki	NC_014051
Notoryctes typhlops	NC_006522
Nyctereutes procyonoides	NC_013700
Nycticebus coucang	NC_002765
Ochotona collaris	NC_003033
Ochotona curzoniae	NC_011029
Ochotona princeps	NC_005358
Odobenus rosmarus rosmarus	NC_004029
Odocoileus virginianus	NC_015247
Orcinus orca	NC_014682
Ornithorhynchus anatinus	NC_000891
Orycteropus afer	NC_002078
Oryctolagus cuniculus	NC_001913
Oryx dammah	NC_016421
Oryx gazella	NC_016422
Otolemur crassicaudatus	NC_012762
Ovis aries	NC_001941
Ovis canadensis	NC_015889
Pan paniscus	NC_001644
Pan troglodytes	NC_001643
Panthera leo persica	NC_018053
Panthera pardus	NC_010641
Panthera tigris	NC_010642
Panthera tigris amoyensis	NC_014770
Pantholops hodgsonii	NC_007441
Papio hamadryas	NC_001992
Pecari tajacu	NC_012103
Perameles gunnii	NC_006521
Perodicticus potto	NC_012764
Petaurus breviceps	NC_008135
Phacochoerus africanus	NC_008830
Phalanger vestitus	NC_008137
Phascogale tapoatafa	NC_006523
Phascolarctos cinereus	NC_008133
Phoca fasciata	NC_008428
Phoca groenlandica	NC_008429
Phoca largha	NC_008430
Phoca vitulina	NC_001325
Phocarctos hookeri	NC_008418
Phocoena phocoena	NC_005280
Physeter catodon	NC_002503
Piliocolobus badius	NC_008219
Pipistrellus abramus	NC_005436
Platanista minor	NC_005275
Plecotus auritus	NC_015484
Plecotus rafinesquii	NC_016872
Pongo abelii	NC_002083
Pongo pygmaeus	NC_001646
Pontoporia blainvillei	NC_005277
Potorous tridactylus	NC_006524
Presbytis melalophos	NC_008217
Prionailurus bengalensis euptilurus	NC_016189
Procapra przewalskii	NC_014875
Procavia capensis	NC_004919
Procyon lotor	NC_009126
Proedromys liangshanensis	NC_013563
Propithecus coquereli	NC_011053
Przewalskium albirostris	NC_016707
Pseudocheirus peregrinus	NC_006519
Pseudois schaeferi	NC_016689
Pseudomys chapmani	NC_014698
Pteropus dasymallus	NC_002612
Pteropus scapulatus	NC_002619
Puma concolor	NC_016470
Pusa caspica	NC_008431
Pusa hispida	NC_008433
Pusa sibirica	NC_008432
Pygathrix cinera 2 RL-2012	NC_018063
Pygathrix cinerea 1 RL-2012	NC_018062
Pygathrix nemaeus	NC_008220
Pygathrix nigripes	NC_018061
Rangifer tarandus	NC_007703
Rattus exulans	NC_012389
Rattus fuscipes	NC_014867
Rattus leucopus	NC_014855
Rattus lutreolus	NC_014858
Rattus norvegicus	NC_001665
Rattus praetor	NC_012461
Rattus rattus	NC_012374
Rattus sordidus	NC_014871
Rattus tanezumi	NC_011638
Rattus tunneyi	NC_014861
Rattus villosissimus	NC_014864
Rhinoceros sondaicus	NC_012683
Rhinoceros unicornis	NC_001779
Rhinolophus ferrumequinum korai	NC_016191
Rhinolophus formosae	NC_011304
Rhinolophus monoceros	NC_005433
Rhinolophus pumilus	NC_005434
Rhinopithecus avunculus	NC_015485
Rhinopithecus bieti	NC_015486
Rhinopithecus bieti 1 RL_2012	NC_018058
Rhinopithecus bieti 2 RL 2012	NC_018060
Rhinopithecus brelichi	NC_018057
Rhinopithecus roxellana	NC_008218
Rhinopithecus strykeri	NC_018059
Rhyncholestes raphanurus	NC_005829
Rousettus aegyptiacus	NC_007393
Rucervus eldi	NC_014701
Rusa unicolor swinhoei	NC_008414
Saimiri boliviensis boliviensis	NC_018096
Saimiri sciureus	NC_012775
Sciurus vulgaris	NC_002369
Semnopithecus entellus	NC_008215
Sminthopsis crassicaudata	NC_007631
Sminthopsis douglasi	NC_006517
Sorex unguiculatus	NC_005435
Sousa chinensis	NC_012057
Spilogale putorius	NC_010497
Stenella attenuata	NC_012051
Stenella coeruleoalba	NC_012053
Sus scrofa	NC_000845
Sus scrofa domesticus	NC_012095
Sus scrofa taiwanensis	NC_014692
Symphalangus syndactylus	NC_014047
Tachyglossus aculeatus	NC_003321
Talpa europaea	NC_002391
Tamandua tetradactyla	NC_004032
Tarsipes rostratus	NC_006518
Tarsius bancanus	NC_002811
Tarsius syrichta	NC_012774
Thryonomys swinderianus	NC_002658
Thylacinus cynocephalus	NC_011944
Thylamys elegans	NC_005825
Trachypithecus obscurus	NC_006900
Tremarctos ornatus	NC_009969
Trichechus manatus	NC_010302
Trichosurus vulpecula	NC_003039
Tscherskia triton	NC_013068
Tupaia belangeri	NC_002521
Tursiops aduncus	NC_012058
Tursiops truncatus	NC_012059
Uncia uncia	NC_010638
Urotrichus talpoides	NC_005034
Ursus americanus	NC_003426
Ursus arctos	NC_003427
Ursus maritimus	NC_003428
Ursus spelaeus	NC_011112
Ursus thibetanus	NC_009971
Ursus thibetanus formosanus	NC_009331
Ursus thibetanus mupinensis	NC_008753
Ursus thibetanus thibetanus	NC_011118
Ursus thibetanus ussuricus	NC_011117
Varecia variegata variegata	NC_012773
Vicugna pacos	NC_002504
Vicugna vicugna	NC_013558
Vombatus ursinus	NC_003322
Vulpes vulpes	NC_008434
Zaglossus bruijni	NC_006364
Zalophus californianus	NC_008416
